# Supplementary material for: Spatial-temporal and phylogenetic analyses of epidemiologic data to help understand the modes of transmission of endemic typhoid fever in Samoa
Source: PLoS Negl Trop Dis. 2022 Oct 17;16(10):e0010348. doi: 10.1371/journal.pntd.0010348 (PMC9612817; doi:10.1371/journal.pntd.0010348)
Supplement: S2 Table — (XLSX) [file pntd.0010348.s003.xlsx]

## Sheet: S2 Table
S2 Table. Pairwise single nucleotide polymorphism (SNP) distances between Samoan S. Typhi genomes in this study
snp-dists 0.8.2	Reference1	AUSMDU00022461.consensus	AUSMDU00022462	AUSMDU00022463	AUSMDU00022464	AUSMDU00022465	AUSMDU00022466	AUSMDU00022467	AUSMDU00022468	AUSMDU00022469	AUSMDU00022470	AUSMDU00022471	AUSMDU00022472	AUSMDU00022473	AUSMDU00022474	AUSMDU00022475	AUSMDU00022476	AUSMDU00022477	AUSMDU00022478	AUSMDU00022479	AUSMDU00022480	AUSMDU00022481	AUSMDU00022482	AUSMDU00022483	AUSMDU00022484	AUSMDU00022485	AUSMDU00022486	AUSMDU00022487	AUSMDU00022488	AUSMDU00022489	AUSMDU00022490	AUSMDU00022491	AUSMDU00022492	AUSMDU00022493	AUSMDU00022494	AUSMDU00022495	AUSMDU00022496	AUSMDU00022497	AUSMDU00022499	AUSMDU00022500	AUSMDU00022501	AUSMDU00022502	AUSMDU00022503	AUSMDU00022504	AUSMDU00022505	AUSMDU00022506	AUSMDU00022507	AUSMDU00022508	AUSMDU00022509
Reference1	0	35	35	21	38	38	38	49	36	47	40	44	55	35	36	40	40	37	56	35	37	43	42	35	39	41	35	35	40	46	35	230	35	14	40	51	17	33	38	37	16	35	36	39	36	38	39	41	39
AUSMDU00022461	35	0	0	40	3	3	3	42	1	14	27	31	42	0	23	27	7	2	43	0	2	10	9	0	26	28	22	0	27	13	0	225	0	35	27	38	32	20	25	24	31	0	1	34	1	3	26	6	4
AUSMDU00022462	35	0	0	40	3	3	3	42	1	14	27	31	42	0	23	27	7	2	43	0	2	10	9	0	26	28	22	0	27	13	0	225	0	35	27	38	32	20	25	24	31	0	1	34	1	3	26	6	4
AUSMDU00022463	21	40	40	0	43	43	43	54	41	52	45	49	60	40	41	45	45	42	61	40	42	48	47	40	44	46	40	40	45	51	40	235	40	21	45	56	22	38	43	42	21	40	41	44	41	43	44	46	44
AUSMDU00022464	38	3	3	43	0	6	6	45	4	17	30	34	45	3	26	30	10	5	46	3	5	13	12	3	29	31	25	3	30	16	3	228	3	38	30	41	35	23	28	27	34	3	4	37	4	6	29	9	7
AUSMDU00022465	38	3	3	43	6	0	4	45	4	17	30	34	45	3	26	30	10	5	46	3	5	13	12	3	29	31	25	3	30	16	3	228	3	38	30	41	35	23	28	27	34	3	4	37	4	6	29	9	7
AUSMDU00022466	38	3	3	43	6	4	0	45	4	17	30	34	45	3	26	30	10	5	46	3	5	13	12	3	29	31	25	3	30	16	3	228	3	38	30	41	35	23	28	27	34	3	4	37	4	6	29	9	7
AUSMDU00022467	49	42	42	54	45	45	45	0	43	54	47	51	62	42	43	47	47	44	63	42	44	50	49	42	46	48	42	42	47	53	42	239	42	49	47	58	46	40	45	44	45	42	43	48	43	45	46	48	46
AUSMDU00022468	36	1	1	41	4	4	4	43	0	15	28	32	43	1	24	28	8	3	44	1	3	11	10	1	27	29	23	1	28	14	1	226	1	36	28	39	33	21	26	25	32	1	2	35	2	4	27	7	5
AUSMDU00022469	47	14	14	52	17	17	17	54	15	0	39	43	54	14	35	39	17	16	55	14	16	20	19	14	38	40	34	14	39	25	14	237	14	47	39	50	44	32	37	36	43	14	15	46	15	17	38	20	18
AUSMDU00022470	40	27	27	45	30	30	30	47	28	39	0	34	43	27	26	30	32	29	46	27	29	35	34	27	29	31	25	27	30	38	27	230	27	40	30	41	37	23	28	27	36	27	28	39	28	30	29	33	31
AUSMDU00022471	44	31	31	49	34	34	34	51	32	43	34	0	33	31	14	10	36	33	34	31	33	39	38	31	9	15	13	31	4	42	31	234	31	44	10	29	41	11	16	29	40	31	32	43	32	34	9	37	35
AUSMDU00022472	55	42	42	60	45	45	45	62	43	54	43	33	0	42	25	29	47	44	45	42	44	50	49	42	28	30	24	42	29	53	42	245	42	55	29	40	52	22	17	40	51	42	43	54	43	45	28	48	46
AUSMDU00022473	35	0	0	40	3	3	3	42	1	14	27	31	42	0	23	27	7	2	43	0	2	10	9	0	26	28	22	0	27	13	0	225	0	35	27	38	32	20	25	24	31	0	1	34	1	3	26	6	4
AUSMDU00022474	36	23	23	41	26	26	26	43	24	35	26	14	25	23	0	10	28	25	26	23	25	31	30	23	9	11	5	23	10	34	23	226	23	36	10	21	33	3	8	21	32	23	24	35	24	26	9	29	27
AUSMDU00022475	40	27	27	45	30	30	30	47	28	39	30	10	29	27	10	0	32	29	30	27	29	35	34	27	1	11	9	27	6	38	27	230	27	40	0	25	37	7	12	25	36	27	28	39	28	30	1	33	31
AUSMDU00022476	40	7	7	45	10	10	10	47	8	17	32	36	47	7	28	32	0	9	48	7	9	3	2	7	31	33	27	7	32	18	7	230	7	40	32	43	37	25	30	29	36	7	8	39	8	10	31	13	11
AUSMDU00022477	37	2	2	42	5	5	5	44	3	16	29	33	44	2	25	29	9	0	45	2	4	12	11	2	28	30	24	2	29	15	2	227	2	37	29	40	34	22	27	26	33	2	3	36	3	5	28	8	6
AUSMDU00022478	56	43	43	61	46	46	46	63	44	55	46	34	45	43	26	30	48	45	0	43	45	51	50	43	29	31	25	43	30	54	43	246	43	56	30	15	53	23	28	41	52	43	44	55	44	46	29	49	47
AUSMDU00022479	35	0	0	40	3	3	3	42	1	14	27	31	42	0	23	27	7	2	43	0	2	10	9	0	26	28	22	0	27	13	0	225	0	35	27	38	32	20	25	24	31	0	1	34	1	3	26	6	4
AUSMDU00022480	37	2	2	42	5	5	5	44	3	16	29	33	44	2	25	29	9	4	45	2	0	12	11	2	28	30	24	2	29	15	2	227	2	37	29	40	34	22	27	26	33	2	1	36	1	5	28	8	6
AUSMDU00022481	43	10	10	48	13	13	13	50	11	20	35	39	50	10	31	35	3	12	51	10	12	0	5	10	34	36	30	10	35	21	10	233	10	43	35	46	40	28	33	32	39	10	11	42	11	13	34	16	14
AUSMDU00022482	42	9	9	47	12	12	12	49	10	19	34	38	49	9	30	34	2	11	50	9	11	5	0	9	33	35	29	9	34	20	9	232	9	42	34	45	39	27	32	31	38	9	10	41	10	12	33	15	13
AUSMDU00022483	35	0	0	40	3	3	3	42	1	14	27	31	42	0	23	27	7	2	43	0	2	10	9	0	26	28	22	0	27	13	0	225	0	35	27	38	32	20	25	24	31	0	1	34	1	3	26	6	4
AUSMDU00022484	39	26	26	44	29	29	29	46	27	38	29	9	28	26	9	1	31	28	29	26	28	34	33	26	0	10	8	26	5	37	26	229	26	39	1	24	36	6	11	24	35	26	27	38	27	29	0	32	30
AUSMDU00022485	41	28	28	46	31	31	31	48	29	40	31	15	30	28	11	11	33	30	31	28	30	36	35	28	10	0	10	28	11	39	28	231	28	41	11	26	38	8	13	26	37	28	29	40	29	31	10	34	32
AUSMDU00022486	35	22	22	40	25	25	25	42	23	34	25	13	24	22	5	9	27	24	25	22	24	30	29	22	8	10	0	22	9	33	22	225	22	35	9	20	32	2	7	20	31	22	23	34	23	25	8	28	26
AUSMDU00022487	35	0	0	40	3	3	3	42	1	14	27	31	42	0	23	27	7	2	43	0	2	10	9	0	26	28	22	0	27	13	0	225	0	35	27	38	32	20	25	24	31	0	1	34	1	3	26	6	4
AUSMDU00022488	40	27	27	45	30	30	30	47	28	39	30	4	29	27	10	6	32	29	30	27	29	35	34	27	5	11	9	27	0	38	27	230	27	40	6	25	37	7	12	25	36	27	28	39	28	30	5	33	31
AUSMDU00022489	46	13	13	51	16	16	16	53	14	25	38	42	53	13	34	38	18	15	54	13	15	21	20	13	37	39	33	13	38	0	13	236	13	46	38	49	43	31	36	35	42	13	14	45	14	16	37	19	17
AUSMDU00022490	35	0	0	40	3	3	3	42	1	14	27	31	42	0	23	27	7	2	43	0	2	10	9	0	26	28	22	0	27	13	0	225	0	35	27	38	32	20	25	24	31	0	1	34	1	3	26	6	4
AUSMDU00022491	230	225	225	235	228	228	228	239	226	237	230	234	245	225	226	230	230	227	246	225	227	233	232	225	229	231	225	225	230	236	225	0	225	230	230	241	227	223	228	227	226	225	226	229	226	228	229	231	229
AUSMDU00022492	35	0	0	40	3	3	3	42	1	14	27	31	42	0	23	27	7	2	43	0	2	10	9	0	26	28	22	0	27	13	0	225	0	35	27	38	32	20	25	24	31	0	1	34	1	3	26	6	4
AUSMDU00022493	14	35	35	21	38	38	38	49	36	47	40	44	55	35	36	40	40	37	56	35	37	43	42	35	39	41	35	35	40	46	35	230	35	0	40	51	17	33	38	37	16	35	36	39	36	38	39	41	39
AUSMDU00022494	40	27	27	45	30	30	30	47	28	39	30	10	29	27	10	0	32	29	30	27	29	35	34	27	1	11	9	27	6	38	27	230	27	40	0	25	37	7	12	25	36	27	28	39	28	30	1	33	31
AUSMDU00022495	51	38	38	56	41	41	41	58	39	50	41	29	40	38	21	25	43	40	15	38	40	46	45	38	24	26	20	38	25	49	38	241	38	51	25	0	48	18	23	36	47	38	39	50	39	41	24	44	42
AUSMDU00022496	17	32	32	22	35	35	35	46	33	44	37	41	52	32	33	37	37	34	53	32	34	40	39	32	36	38	32	32	37	43	32	227	32	17	37	48	0	30	35	34	13	32	33	36	33	35	36	38	36
AUSMDU00022497	33	20	20	38	23	23	23	40	21	32	23	11	22	20	3	7	25	22	23	20	22	28	27	20	6	8	2	20	7	31	20	223	20	33	7	18	30	0	5	18	29	20	21	32	21	23	6	26	24
AUSMDU00022499	38	25	25	43	28	28	28	45	26	37	28	16	17	25	8	12	30	27	28	25	27	33	32	25	11	13	7	25	12	36	25	228	25	38	12	23	35	5	0	23	34	25	26	37	26	28	11	31	29
AUSMDU00022500	37	24	24	42	27	27	27	44	25	36	27	29	40	24	21	25	29	26	41	24	26	32	31	24	24	26	20	24	25	35	24	227	24	37	25	36	34	18	23	0	33	24	25	36	25	27	24	30	28
AUSMDU00022501	16	31	31	21	34	34	34	45	32	43	36	40	51	31	32	36	36	33	52	31	33	39	38	31	35	37	31	31	36	42	31	226	31	16	36	47	13	29	34	33	0	31	32	35	32	34	35	37	35
AUSMDU00022502	35	0	0	40	3	3	3	42	1	14	27	31	42	0	23	27	7	2	43	0	2	10	9	0	26	28	22	0	27	13	0	225	0	35	27	38	32	20	25	24	31	0	1	34	1	3	26	6	4
AUSMDU00022503	36	1	1	41	4	4	4	43	2	15	28	32	43	1	24	28	8	3	44	1	1	11	10	1	27	29	23	1	28	14	1	226	1	36	28	39	33	21	26	25	32	1	0	35	0	4	27	7	5
AUSMDU00022504	39	34	34	44	37	37	37	48	35	46	39	43	54	34	35	39	39	36	55	34	36	42	41	34	38	40	34	34	39	45	34	229	34	39	39	50	36	32	37	36	35	34	35	0	35	37	38	40	38
AUSMDU00022505	36	1	1	41	4	4	4	43	2	15	28	32	43	1	24	28	8	3	44	1	1	11	10	1	27	29	23	1	28	14	1	226	1	36	28	39	33	21	26	25	32	1	0	35	0	4	27	7	5
AUSMDU00022506	38	3	3	43	6	6	6	45	4	17	30	34	45	3	26	30	10	5	46	3	5	13	12	3	29	31	25	3	30	16	3	228	3	38	30	41	35	23	28	27	34	3	4	37	4	0	29	3	3
AUSMDU00022507	39	26	26	44	29	29	29	46	27	38	29	9	28	26	9	1	31	28	29	26	28	34	33	26	0	10	8	26	5	37	26	229	26	39	1	24	36	6	11	24	35	26	27	38	27	29	0	32	30
AUSMDU00022508	41	6	6	46	9	9	9	48	7	20	33	37	48	6	29	33	13	8	49	6	8	16	15	6	32	34	28	6	33	19	6	231	6	41	33	44	38	26	31	30	37	6	7	40	7	3	32	0	6
AUSMDU00022509	39	4	4	44	7	7	7	46	5	18	31	35	46	4	27	31	11	6	47	4	6	14	13	4	30	32	26	4	31	17	4	229	4	39	31	42	36	24	29	28	35	4	5	38	5	3	30	6	0
AUSMDU00022511	14	35	35	21	38	38	38	49	36	47	40	44	55	35	36	40	40	37	56	35	37	43	42	35	39	41	35	35	40	46	35	230	35	0	40	51	17	33	38	37	16	35	36	39	36	38	39	41	39
AUSMDU00022512	17	32	32	22	35	35	35	46	33	44	37	41	52	32	33	37	37	34	53	32	34	40	39	32	36	38	32	32	37	43	32	227	32	17	37	48	14	30	35	34	1	32	33	36	33	35	36	38	36
AUSMDU00022513	44	31	31	49	34	34	34	51	32	43	34	16	33	31	14	14	36	33	34	31	33	39	38	31	13	3	13	31	14	42	31	234	31	44	14	29	41	11	16	29	40	31	32	43	32	34	13	37	35
AUSMDU00022514	15	36	36	22	39	39	39	50	37	48	41	45	56	36	37	41	41	38	57	36	38	44	43	36	40	42	36	36	41	47	36	231	36	1	41	52	18	34	39	38	17	36	37	40	37	39	40	42	40
AUSMDU00022515	14	33	33	19	36	36	36	47	34	45	38	42	53	33	34	38	38	35	54	33	35	41	40	33	37	39	33	33	38	44	33	228	33	14	38	49	15	31	36	35	14	33	34	37	34	36	37	37	37
AUSMDU00022516	38	3	3	43	6	6	6	45	4	17	30	34	45	3	26	30	10	5	46	3	5	13	12	3	29	31	25	3	30	16	3	228	3	38	30	41	35	23	28	27	34	3	4	37	4	0	29	3	3
AUSMDU00022517	14	35	35	21	38	38	38	49	36	47	40	44	55	35	36	40	40	37	56	35	37	43	42	35	39	41	35	35	40	46	35	230	35	0	40	51	17	33	38	37	16	35	36	39	36	38	39	41	39
AUSMDU00022518	36	23	23	41	26	26	26	43	24	35	26	14	25	23	6	10	28	25	26	23	25	31	30	23	9	11	1	23	10	34	23	226	23	36	10	21	33	3	8	21	32	23	24	35	24	26	9	29	27
AUSMDU00035983	45	32	32	50	35	35	35	52	33	44	35	17	34	32	15	15	37	34	35	32	34	40	39	32	14	4	14	32	15	43	32	235	32	45	15	30	42	12	17	30	41	32	33	44	33	35	14	38	36
AUSMDU00035984	36	17	17	41	20	20	20	43	18	29	28	30	43	17	24	28	22	19	44	17	19	25	24	17	27	29	23	17	28	28	17	226	17	36	28	39	33	21	26	25	32	17	18	35	18	20	27	23	21
AUSMDU00035985	39	26	26	44	29	29	29	46	27	38	29	9	28	26	9	1	31	28	29	26	28	34	33	26	0	10	8	26	5	37	26	229	26	39	1	24	36	6	11	24	35	26	27	38	27	29	0	32	30
AUSMDU00035986	37	2	2	42	5	5	5	44	3	16	29	31	44	2	25	29	9	4	45	2	4	12	11	2	28	30	24	2	29	15	2	227	2	37	29	40	34	22	27	26	33	2	3	36	3	5	28	8	6
AUSMDU00035987	53	20	20	58	23	23	23	60	21	18	45	47	60	20	41	45	23	22	61	20	22	26	25	20	44	46	40	20	45	31	20	243	20	53	45	56	50	38	43	42	49	20	21	52	21	23	44	26	24
AUSMDU00035988	45	32	32	50	35	35	35	52	33	44	35	17	34	32	15	15	37	34	35	32	34	40	39	32	14	4	14	32	15	43	32	235	32	45	15	30	42	12	17	30	41	32	33	44	33	35	14	38	36
AUSMDU00035989	31	36	36	36	39	39	39	50	37	48	41	45	56	36	37	41	41	38	57	36	38	44	43	36	40	42	36	36	41	47	36	231	36	31	41	52	28	34	39	38	27	36	37	40	37	39	40	42	40
AUSMDU00035990	42	29	29	47	32	32	32	49	30	41	32	16	31	29	12	12	34	31	32	29	31	37	36	29	11	1	11	29	12	40	29	232	29	42	12	27	39	9	14	27	38	29	30	41	30	32	11	35	33
AUSMDU00035992	35	2	2	40	5	5	5	42	3	16	27	31	42	2	23	27	9	4	43	2	4	12	11	2	26	28	22	2	27	15	2	225	2	35	27	38	32	20	25	24	31	2	3	34	3	5	26	8	6
AUSMDU00035993	14	33	33	19	36	36	36	47	34	45	38	42	53	33	34	38	38	35	54	33	35	41	40	33	37	39	33	33	38	44	33	228	33	14	38	49	15	31	36	35	14	33	34	37	34	36	37	39	37
AUSMDU00035994	36	3	3	41	6	6	6	43	4	17	28	32	43	3	24	28	10	5	44	3	5	13	12	3	27	29	23	3	28	16	3	226	3	36	28	39	33	21	26	25	32	3	4	35	4	6	27	9	7
AUSMDU00035995	42	29	29	47	32	32	32	49	30	41	32	10	31	29	12	2	34	31	32	29	31	37	36	29	3	13	11	29	8	40	29	232	29	42	2	27	39	9	14	27	38	29	30	41	30	32	3	35	33
AUSMDU00035996	15	36	36	22	39	39	39	50	37	48	41	45	56	36	37	41	41	38	57	36	38	44	43	36	40	42	36	36	41	47	36	231	36	1	41	52	18	34	39	38	17	36	37	40	37	39	40	42	40
AUSMDU00035997	15	36	36	22	39	39	39	50	37	48	41	45	56	36	37	41	41	38	57	36	38	44	43	36	40	42	36	36	41	47	36	231	36	1	41	52	18	34	39	38	17	36	37	40	37	39	40	42	40
AUSMDU00035998	39	4	4	44	7	7	7	46	5	18	31	33	46	4	27	31	11	6	47	4	6	14	13	4	30	32	26	4	31	17	4	229	4	39	31	42	36	24	29	28	35	4	5	38	5	1	30	4	4
AUSMDU00035999	14	43	43	29	46	46	46	57	44	55	48	52	63	43	44	48	48	45	64	43	45	51	50	43	47	49	43	43	48	54	43	238	43	22	48	59	25	41	46	45	24	43	44	47	44	46	47	49	47
AUSMDU00036000	43	30	30	48	33	33	33	50	31	42	33	15	32	30	13	13	35	32	33	30	32	38	37	30	12	2	12	30	13	41	30	233	30	43	13	28	40	10	15	28	39	30	31	42	31	33	12	36	34
AUSMDU00036001	41	28	28	46	31	31	31	48	29	40	31	11	30	28	11	1	33	30	31	28	30	36	35	28	2	12	10	28	7	39	28	231	28	41	1	26	38	8	13	26	37	28	29	40	29	31	2	34	32
AUSMDU00036002	43	30	30	48	33	33	33	50	31	42	33	11	32	30	13	3	35	32	33	30	32	38	37	30	4	14	12	30	9	41	30	233	30	43	3	28	40	10	15	28	39	30	31	42	31	33	4	36	34
AUSMDU00036003	39	4	4	44	7	7	7	46	5	18	31	35	46	4	27	31	11	6	47	4	6	14	13	4	30	32	26	4	31	17	4	229	4	39	31	42	36	24	29	28	35	4	5	38	5	1	30	4	4
AUSMDU00036004	41	28	28	46	31	31	31	48	29	40	31	11	30	28	11	5	33	30	31	28	30	36	35	28	4	12	10	28	7	39	28	231	28	41	5	26	38	8	13	26	37	28	29	40	29	31	4	34	32
AUSMDU00036005	12	27	27	17	30	30	30	41	28	39	32	36	47	27	28	32	32	29	48	27	29	35	34	27	31	33	27	27	32	38	27	222	27	12	32	43	9	25	30	29	8	27	28	31	28	30	31	33	31
AUSMDU00036006	41	28	28	46	31	31	31	48	29	40	31	11	30	28	11	1	33	30	31	28	30	36	35	28	2	12	10	28	7	39	28	231	28	41	1	26	38	8	13	26	37	28	29	40	29	31	2	34	32
AUSMDU00036007	35	0	0	40	3	3	3	42	1	14	27	31	42	0	23	27	7	2	43	0	2	10	9	0	26	28	22	0	27	13	0	225	0	35	27	38	32	20	25	24	31	0	1	34	1	3	26	6	4
AUSMDU00036008	45	10	10	50	13	13	13	52	11	24	37	41	52	10	33	37	17	12	53	10	12	20	19	10	36	38	32	10	37	23	10	235	10	45	37	48	42	30	35	34	41	10	11	44	11	7	36	10	10
AUSMDU00036009	41	28	28	46	31	31	31	48	29	40	31	11	30	28	11	1	33	30	31	28	30	36	35	28	2	12	10	28	7	39	28	231	28	41	1	26	38	8	13	26	37	28	29	40	29	31	2	34	32
AUSMDU00036010	38	3	3	43	6	6	6	45	4	17	30	32	45	3	26	30	10	5	46	3	5	13	12	3	29	31	25	3	30	16	3	228	3	38	30	41	35	23	28	27	34	3	4	37	4	6	29	9	7
AUSMDU00036011	40	27	27	45	30	30	30	47	28	39	18	34	43	27	26	30	32	29	46	27	29	35	34	27	29	31	25	27	30	38	27	230	27	40	30	41	37	23	28	27	36	27	28	39	28	30	29	33	31
AUSMDU00036012	15	36	36	22	39	39	39	50	37	48	41	43	56	36	37	41	41	38	57	36	38	44	43	36	40	42	36	36	41	47	36	231	36	1	41	52	18	34	39	38	17	36	37	40	37	39	40	42	40
AUSMDU00036013	30	35	35	35	38	38	38	49	36	47	40	44	55	35	36	40	40	37	56	35	37	43	42	35	39	41	35	35	40	46	35	230	35	30	40	51	27	33	38	37	26	35	36	39	36	38	39	41	39
AUSMDU00036014	45	32	32	50	35	35	35	52	33	44	35	19	34	32	15	15	37	34	35	32	34	40	39	32	14	4	14	32	15	43	32	235	32	45	15	30	42	12	17	30	41	32	33	44	33	35	14	38	36
AUSMDU00036015	38	3	3	43	6	6	6	45	4	17	30	34	45	3	26	30	10	5	46	3	5	13	12	3	29	31	25	3	30	16	3	228	3	38	30	41	35	23	28	27	34	3	4	37	4	6	29	9	7
AUSMDU00036016	36	23	23	41	26	26	26	43	24	35	26	14	25	23	6	10	28	25	26	23	25	31	30	23	9	11	5	23	10	34	23	226	23	36	10	21	33	3	8	21	32	23	24	35	24	26	9	29	27
AUSMDU00036017	44	31	31	49	34	34	34	51	32	43	34	18	33	31	14	14	36	33	34	31	33	39	38	31	13	3	13	31	14	42	31	234	31	44	14	29	41	11	16	29	40	31	32	43	32	34	13	37	35
AUSMDU00036018	14	35	35	21	38	38	38	49	36	47	40	44	55	35	36	40	40	37	56	35	37	43	42	35	39	41	35	35	40	46	35	230	35	0	40	51	17	33	38	37	16	35	36	39	36	38	39	41	39
AUSMDU00036019	231	226	226	236	229	229	229	240	227	238	231	235	246	226	227	231	231	228	247	226	228	234	233	226	230	232	226	226	231	237	226	7	226	231	231	242	228	224	229	228	227	226	227	230	227	229	230	232	230
AUSMDU00036020	11	30	30	16	33	33	33	44	31	42	35	39	50	30	31	35	35	32	51	30	32	38	37	30	34	36	30	30	35	41	30	225	30	11	35	46	12	28	33	32	11	30	31	34	31	33	34	36	34
AUSMDU00036021	16	37	37	23	40	40	40	51	38	49	42	46	57	37	38	42	42	39	58	37	39	45	44	37	41	43	37	37	42	48	37	232	37	2	42	53	19	35	40	39	18	37	38	41	38	40	41	43	41
AUSMDU00036022	43	30	30	48	33	33	33	50	31	42	33	13	32	30	13	7	35	32	33	30	32	38	37	30	6	14	12	30	9	41	30	233	30	43	7	28	40	10	15	28	39	30	31	42	31	33	6	36	34
AUSMDU00036023	15	36	36	22	39	39	39	50	37	48	41	45	56	36	37	41	41	38	57	36	38	44	43	36	40	42	36	36	41	47	36	231	36	1	41	52	18	34	39	38	17	36	37	40	37	39	40	42	40
AUSMDU00036024	33	20	20	38	23	23	23	40	21	32	23	25	36	20	17	21	25	22	37	20	22	28	27	20	20	22	16	20	21	31	20	223	20	33	21	32	30	14	19	18	29	20	21	32	21	23	20	26	24
AUSMDU00036025	17	38	38	24	41	41	41	52	39	50	43	45	58	38	39	43	43	40	59	38	40	46	45	38	42	44	38	38	43	49	38	233	38	3	43	54	20	36	41	40	19	38	39	42	39	41	42	44	42
AUSMDU00036026	18	39	39	25	42	42	42	53	40	51	44	46	59	39	40	44	44	41	60	39	41	47	46	39	43	45	39	39	44	50	39	234	39	4	44	55	21	37	42	41	20	39	40	43	40	42	43	45	43
AUSMDU00036027	49	36	36	54	39	39	39	56	37	48	39	19	38	36	19	9	41	38	39	36	38	44	43	36	10	20	18	36	15	47	36	239	36	49	9	34	46	16	21	34	45	36	37	48	37	39	10	42	40
AUSMDU00036029	49	36	36	54	39	39	39	56	37	48	39	19	38	36	19	9	41	38	39	36	38	44	43	36	10	20	18	36	15	47	36	239	36	49	9	34	46	16	21	34	45	36	37	48	37	39	10	42	40
AUSMDU00036174	46	33	33	51	36	36	36	53	34	45	36	18	35	33	16	16	38	35	36	33	35	41	40	33	15	5	15	33	16	44	33	236	33	46	16	31	43	13	18	31	42	33	34	45	34	36	15	39	37
AUSMDU00036175	40	27	27	45	30	30	30	47	28	39	30	10	29	27	10	4	32	29	30	27	29	35	34	27	3	11	9	27	6	38	27	230	27	40	4	25	37	7	12	25	36	27	28	39	28	30	3	33	31
AUSMDU00036176	35	2	2	40	5	5	5	42	3	16	27	31	42	2	23	27	9	4	43	2	4	12	11	2	26	28	22	2	27	15	2	225	2	35	27	38	32	20	25	24	31	2	3	34	3	5	26	8	6
AUSMDU00036178	44	31	31	49	34	34	34	51	32	43	34	12	33	31	14	8	36	33	34	31	33	39	38	31	7	15	13	31	10	42	31	234	31	44	8	29	41	11	16	29	40	31	32	43	32	34	7	37	35
AUSMDU00036181	41	28	28	46	31	31	31	48	29	40	31	9	30	28	11	1	33	30	31	28	30	36	35	28	2	12	10	28	7	39	28	231	28	41	1	26	38	8	13	26	37	28	29	40	29	31	2	34	32
AUSMDU00036182	16	37	37	23	40	40	40	51	38	49	42	44	57	37	38	42	42	39	58	37	39	45	44	37	41	43	37	37	42	48	37	232	37	2	42	53	19	35	40	39	18	37	38	41	38	40	41	43	41
AUSMDU00036183	43	30	30	48	33	33	33	50	31	42	33	17	32	30	13	13	35	32	33	30	32	38	37	30	12	2	12	30	13	41	30	233	30	43	13	28	40	10	15	28	39	30	31	42	31	33	12	36	34
AUSMDU00036184	18	39	39	25	42	42	42	53	40	51	44	46	59	39	40	44	44	41	60	39	41	47	46	39	43	45	39	39	44	50	39	234	39	4	44	55	21	37	42	41	20	39	40	43	40	42	43	45	43
AUSMDU00036185	17	38	38	24	41	41	41	52	39	50	43	47	58	38	39	43	43	40	59	38	40	46	45	38	42	44	38	38	43	49	38	233	38	3	43	54	20	36	41	40	19	38	39	42	39	41	42	44	42
AUSMDU00036186	53	40	40	58	43	43	43	60	41	52	43	31	42	40	23	27	45	42	17	40	42	48	47	40	26	28	22	40	27	51	40	243	40	53	27	2	50	20	25	38	49	40	41	52	41	43	26	46	44
AUSMDU00036187	46	33	33	51	36	36	36	53	34	45	36	18	35	33	16	16	38	35	36	33	35	41	40	33	15	5	15	33	16	44	33	236	33	46	16	31	43	13	18	31	42	33	34	45	34	36	15	39	37
AUSMDU00036188	9	28	28	14	31	31	31	42	29	40	33	37	48	28	29	33	33	30	49	28	30	36	35	28	32	34	28	28	33	39	28	223	28	9	33	44	10	26	31	30	9	28	29	32	29	31	32	34	32
AUSMDU00036189	15	36	36	22	39	39	39	50	37	48	41	45	56	36	37	41	41	38	57	36	38	44	43	36	40	42	36	36	41	47	36	231	36	1	41	52	18	34	39	38	17	36	37	40	37	39	40	42	40
AUSMDU00036190	44	31	31	49	34	34	34	51	32	43	34	18	33	31	14	14	36	33	34	31	33	39	38	31	13	3	13	31	14	42	31	234	31	44	14	29	41	11	16	29	40	31	32	43	32	34	13	37	35
AUSMDU00036191	39	6	6	44	9	9	9	46	7	16	31	35	46	6	27	31	9	8	47	6	8	12	11	6	30	32	26	6	31	17	6	229	6	39	31	42	36	24	29	28	35	6	7	38	7	9	30	12	10
AUSMDU00036192	42	29	29	47	32	32	32	49	30	41	32	16	31	29	12	12	34	31	32	29	31	37	36	29	11	1	11	29	12	40	29	232	29	42	12	27	39	9	14	27	38	29	30	41	30	32	11	35	33
AUSMDU00036560	33	20	20	38	23	23	23	40	21	32	23	11	22	20	3	7	25	22	23	20	22	28	27	20	6	8	2	20	7	31	20	223	20	33	7	18	30	0	5	18	29	20	21	32	21	23	6	26	24
AUSMDU00036561	40	27	27	45	30	30	30	47	28	39	30	10	29	27	10	0	32	29	30	27	29	35	34	27	1	11	9	27	6	38	27	230	27	40	0	25	37	7	12	25	36	27	28	39	28	30	1	33	31
AUSMDU00036562	40	27	27	45	30	30	30	47	28	39	30	10	29	27	10	0	32	29	30	27	29	35	34	27	1	11	9	27	6	38	27	230	27	40	0	25	37	7	12	25	36	27	28	39	28	30	1	33	31
AUSMDU00036563	37	24	24	42	27	27	27	44	25	36	27	15	26	24	7	11	29	26	27	24	26	32	31	24	10	12	2	24	11	35	24	227	24	37	11	22	34	4	9	22	33	24	25	36	25	27	10	30	28
AUSMDU00036564	38	3	3	43	6	6	6	45	4	17	30	34	45	3	26	30	10	5	46	3	5	13	12	3	29	31	25	3	30	16	3	228	3	38	30	41	35	23	28	27	34	3	4	37	4	0	29	3	3
AUSMDU00036565	14	35	35	21	38	38	38	49	36	47	40	44	55	35	36	40	40	37	56	35	37	43	42	35	39	41	35	35	40	46	35	230	35	0	40	51	17	33	38	37	16	35	36	39	36	38	39	41	39
AUSMDU00036566	36	23	23	41	26	26	26	43	24	35	26	14	25	23	6	10	28	25	26	23	25	31	30	23	9	11	1	23	10	34	23	226	23	36	10	21	33	3	8	21	32	23	24	35	24	26	9	29	27
AUSMDU00036567	40	27	27	45	30	30	30	47	28	39	30	10	29	27	10	0	32	29	30	27	29	35	34	27	1	11	9	27	6	38	27	230	27	40	0	25	37	7	12	25	36	27	28	39	28	30	1	33	31
AUSMDU00036568	40	27	27	45	30	30	30	47	28	39	30	10	29	27	10	0	32	29	30	27	29	35	34	27	1	11	9	27	6	38	27	230	27	40	0	25	37	7	12	25	36	27	28	39	28	30	1	33	31
AUSMDU00036569	32	19	19	37	22	22	22	39	20	31	22	24	35	19	16	20	24	21	36	19	21	27	26	19	19	21	15	19	20	30	19	222	19	32	20	31	29	13	18	9	28	19	20	31	20	22	19	25	23
AUSMDU00036570	36	23	23	41	26	26	26	43	24	35	26	14	25	23	6	10	28	25	26	23	25	31	30	23	9	11	1	23	10	34	23	226	23	36	10	21	33	3	8	21	32	23	24	35	24	26	9	29	27
AUSMDU00036571	39	26	26	44	29	29	29	46	27	38	29	9	28	26	9	1	31	28	29	26	28	34	33	26	0	10	8	26	5	37	26	229	26	39	1	24	36	6	11	24	35	26	27	38	27	29	0	32	30
AUSMDU00036572	36	1	1	41	4	4	4	43	2	15	28	32	43	1	24	28	8	3	44	1	1	11	10	1	27	29	23	1	28	14	1	226	1	36	28	39	33	21	26	25	32	1	0	35	0	4	27	7	5
AUSMDU00036573	36	23	23	41	26	26	26	43	24	35	26	14	25	23	6	10	28	25	26	23	25	31	30	23	9	11	1	23	10	34	23	226	23	36	10	21	33	3	8	21	32	23	24	35	24	26	9	29	27
AUSMDU00036574	14	35	35	21	38	38	38	49	36	47	40	44	55	35	36	40	40	37	56	35	37	43	42	35	39	41	35	35	40	46	35	230	35	0	40	51	17	33	38	37	16	35	36	39	36	38	39	41	39
AUSMDU00036575	37	24	24	42	27	27	27	44	25	36	27	13	26	24	7	11	29	26	27	24	26	32	31	24	10	12	2	24	11	35	24	227	24	37	11	22	34	4	9	22	33	24	25	36	25	27	10	30	28
AUSMDU00036576	14	35	35	21	38	38	38	49	36	47	40	44	55	35	36	40	40	37	56	35	37	43	42	35	39	41	35	35	40	46	35	230	35	0	40	51	17	33	38	37	16	35	36	39	36	38	39	41	39
AUSMDU00036577	15	36	36	22	39	39	39	50	37	48	41	45	56	36	37	41	41	38	57	36	38	44	43	36	40	42	36	36	41	47	36	231	36	1	41	52	18	34	39	38	17	36	37	40	37	39	40	42	40
AUSMDU00036578	40	27	27	45	30	30	30	47	28	39	30	10	29	27	10	0	32	29	30	27	29	35	34	27	1	11	9	27	6	38	27	230	27	40	0	25	37	7	12	25	36	27	28	39	28	30	1	33	31
AUSMDU00036579	31	36	36	36	39	39	39	50	37	48	41	45	56	36	37	41	41	38	57	36	38	44	43	36	40	42	36	36	41	47	36	231	36	31	41	52	28	34	39	38	27	36	37	40	37	39	40	42	40
AUSMDU00036580	32	19	19	37	22	22	22	39	20	31	12	26	35	19	18	22	24	21	38	19	21	27	26	19	21	23	17	19	22	30	19	222	19	32	22	33	29	15	20	19	28	19	20	31	20	22	21	25	23
AUSMDU00036581	231	226	226	236	229	229	229	240	227	238	231	235	246	226	227	231	231	228	247	226	228	234	233	226	230	232	226	226	231	237	226	7	226	231	231	242	228	224	229	228	227	226	227	230	227	229	230	232	230
AUSMDU00036582	34	15	15	39	18	18	18	41	16	27	26	30	41	15	22	26	20	17	42	15	17	23	22	15	25	27	21	15	26	26	15	224	15	34	26	37	31	19	24	23	30	15	16	33	16	18	25	21	19
AUSMDU00036583	37	4	4	42	7	7	7	44	5	14	29	33	44	4	25	29	7	6	45	4	6	10	9	4	28	30	24	4	29	15	4	227	4	37	29	40	34	22	27	26	33	4	5	36	5	7	28	10	8
AUSMDU00036585	33	20	20	38	23	23	23	40	21	32	23	25	36	20	17	21	25	22	37	20	22	28	27	20	20	22	16	20	21	31	20	223	20	33	21	32	30	14	19	18	29	20	21	32	21	23	20	26	24
AUSMDU00036587	35	2	2	40	5	5	5	42	3	16	27	31	42	2	23	27	9	4	43	2	4	12	11	2	26	28	22	2	27	15	2	225	2	35	27	38	32	20	25	24	31	2	3	34	3	5	26	8	6
AUSMDU00036588	38	3	3	43	6	6	6	45	4	17	30	34	45	3	26	30	10	5	46	3	5	13	12	3	29	31	25	3	30	16	3	228	3	38	30	41	35	23	28	27	34	3	4	37	4	0	29	3	3
AUSMDU00036589	40	27	27	45	30	30	30	47	28	39	30	10	29	27	10	0	32	29	30	27	29	35	34	27	1	11	9	27	6	38	27	230	27	40	0	25	37	7	12	25	36	27	28	39	28	30	1	33	31
AUSMDU00036590	40	27	27	45	30	30	30	47	28	39	30	10	29	27	10	0	32	29	30	27	29	35	34	27	1	11	9	27	6	38	27	230	27	40	0	25	37	7	12	25	36	27	28	39	28	30	1	33	31
AUSMDU00036591	14	35	35	21	38	38	38	49	36	47	40	44	55	35	36	40	40	37	56	35	37	43	42	35	39	41	35	35	40	46	35	230	35	0	40	51	17	33	38	37	16	35	36	39	36	38	39	41	39
AUSMDU00036592	43	30	30	48	33	33	33	50	31	42	33	17	32	30	13	13	35	32	33	30	32	38	37	30	12	2	12	30	13	41	30	233	30	43	13	28	40	10	15	28	39	30	31	42	31	33	12	36	34
AUSMDU00036593	44	31	31	49	34	34	34	51	32	43	34	18	33	31	14	14	36	33	34	31	33	39	38	31	13	3	13	31	14	42	31	234	31	44	14	29	41	11	16	29	40	31	32	43	32	34	13	37	35
AUSMDU00036594	41	28	28	46	31	31	31	48	29	40	31	11	30	28	11	1	33	30	31	28	30	36	35	28	2	12	10	28	7	39	28	231	28	41	1	26	38	8	13	26	37	28	29	40	29	31	2	34	32
AUSMDU00049284	33	20	20	38	23	23	23	40	21	32	23	11	22	20	3	7	25	22	23	20	22	28	27	20	6	8	2	20	7	31	20	223	20	33	7	18	30	0	5	18	29	20	21	32	21	23	6	26	24
AUSMDU00049285	16	37	37	23	40	40	40	51	38	49	42	46	57	37	38	42	42	39	58	37	39	45	44	37	41	43	37	37	42	48	37	232	37	2	42	53	19	35	40	39	18	37	38	41	38	40	41	43	41
AUSMDU00049286	40	27	27	45	30	30	30	47	28	39	30	10	29	27	10	2	32	29	30	27	29	35	34	27	1	11	9	27	6	38	27	230	27	40	2	25	37	7	12	25	36	27	28	39	28	30	1	33	31
AUSMDU00049287	43	30	30	48	33	33	33	50	31	42	33	19	32	30	13	15	35	32	33	30	32	38	37	30	14	16	12	30	15	41	30	233	30	43	15	28	40	10	15	28	39	30	31	42	31	33	14	36	34
AUSMDU00049289	17	38	38	24	41	41	41	52	39	50	43	47	58	38	39	43	43	40	59	38	40	46	45	38	42	44	38	38	43	49	38	233	38	3	43	54	20	36	41	40	19	38	39	42	39	41	42	44	42
AUSMDU00049290	42	29	29	47	32	32	32	49	30	41	32	18	31	29	12	14	34	31	32	29	31	37	36	29	13	15	11	29	14	40	29	232	29	42	14	27	39	9	14	27	38	29	30	41	30	32	13	35	33
AUSMDU00049291	36	23	23	41	26	26	26	43	24	35	26	14	21	23	6	10	28	25	26	23	25	31	30	23	9	11	5	23	10	34	23	226	23	36	10	21	33	3	4	21	32	23	24	35	24	26	9	29	27
AUSMDU00049292	17	38	38	24	41	41	41	52	39	50	43	47	58	38	39	43	43	40	59	38	40	46	45	38	42	44	38	38	43	49	38	233	38	3	43	54	20	36	41	40	19	38	39	42	39	41	42	44	42
AUSMDU00049295	12	31	31	17	34	34	34	45	32	43	36	40	51	31	32	36	36	33	52	31	33	39	38	31	35	37	31	31	36	42	31	226	31	12	36	47	13	29	34	33	12	31	32	35	32	34	35	37	35
AUSMDU00049296	41	28	28	46	31	31	31	48	29	40	19	35	44	28	27	31	33	30	47	28	30	36	35	28	30	32	26	28	31	39	28	231	28	41	31	42	38	24	29	28	37	28	29	40	29	31	30	34	32
AUSMDU00049298	17	36	36	22	39	39	39	50	37	48	41	43	56	36	37	41	41	38	57	36	38	44	43	36	40	42	36	36	41	47	36	231	36	17	41	52	18	34	39	38	17	36	37	40	37	39	40	42	40
AUSMDU00049299	7	30	30	16	33	33	33	44	31	42	35	39	50	30	31	35	35	32	51	30	32	38	37	30	34	36	30	30	35	41	30	225	30	9	35	46	12	28	33	32	11	30	31	34	31	33	34	36	34
AUSMDU00049300	18	33	33	23	36	36	36	47	34	45	38	42	53	33	34	38	38	35	54	33	35	41	40	33	37	39	33	33	38	44	33	228	33	18	38	49	9	31	36	35	14	33	34	37	34	36	37	39	37
AUSMDU00049301	12	31	31	13	34	34	34	45	32	43	36	40	51	31	32	36	36	33	52	31	33	39	38	31	35	37	31	31	36	42	31	226	31	12	36	47	13	29	34	33	12	31	32	35	32	34	35	37	35
AUSMDU00049302	40	27	27	45	30	30	30	47	28	39	30	10	29	27	10	2	32	29	30	27	29	35	34	27	1	11	9	27	6	38	27	230	27	40	2	25	37	7	12	25	36	27	28	39	28	30	1	33	31
AUSMDU00049303	18	33	33	23	36	36	36	47	34	45	38	42	53	33	34	38	38	35	54	33	35	41	40	33	37	39	33	33	38	44	33	228	33	18	38	49	9	31	36	35	14	33	34	37	34	36	37	39	37
AUSMDU00049304	16	37	37	23	40	40	40	51	38	49	42	46	57	37	38	42	42	39	58	37	39	45	44	37	41	43	37	37	42	48	37	232	37	2	42	53	19	35	40	39	18	37	38	41	38	40	41	43	41
AUSMDU00049305	16	37	37	23	40	40	40	51	38	49	42	46	57	37	38	42	42	39	58	37	39	45	44	37	41	43	37	37	42	48	37	232	37	2	42	53	19	35	40	39	18	37	38	41	38	40	41	43	41
AUSMDU00049307	10	29	29	15	32	32	32	43	30	41	34	38	49	29	30	34	34	31	50	29	31	37	36	29	33	35	29	29	34	40	29	224	29	10	34	45	11	27	32	31	10	29	30	33	30	32	33	35	33
AUSMDU00049308	27	30	30	32	33	33	33	44	31	42	35	39	50	30	31	35	35	32	51	30	32	38	37	30	34	36	30	30	35	41	30	225	30	27	35	46	24	28	33	32	23	30	31	34	31	33	34	36	34
AUSMDU00049309	42	29	29	47	32	32	32	49	30	41	32	12	31	29	12	6	34	31	32	29	31	37	36	29	5	13	11	29	8	40	29	232	29	42	6	27	39	9	14	27	38	29	30	41	30	32	5	35	33
AUSMDU00049310	42	29	29	47	32	32	32	49	30	41	32	12	31	29	12	6	34	31	32	29	31	37	36	29	5	13	11	29	8	40	29	232	29	42	6	27	39	9	14	27	38	29	30	41	30	32	5	35	33
AUSMDU00049312	45	32	32	50	35	35	35	52	33	44	35	21	34	32	15	17	37	34	35	32	34	40	39	32	16	18	14	32	17	43	32	235	32	45	17	30	42	12	17	30	41	32	33	44	33	35	16	38	36
AUSMDU00049314	37	2	2	42	5	5	5	44	3	16	29	33	44	2	25	29	9	4	45	2	2	12	11	2	28	30	24	2	29	15	2	227	2	37	29	40	34	22	27	26	33	2	1	36	1	5	28	8	6
AUSMDU00049315	43	30	30	48	33	33	33	50	31	42	33	19	32	30	13	15	35	32	33	30	32	38	37	30	14	16	12	30	15	41	30	233	30	43	15	28	40	10	15	28	39	30	31	42	31	33	14	36	34
AUSMDU00049316	11	30	30	16	33	33	33	44	31	42	35	39	50	30	31	35	35	32	51	30	32	38	37	30	34	36	30	30	35	41	30	225	30	11	35	46	12	28	33	32	11	30	31	34	31	33	34	36	34
AUSMDU00049486	35	4	4	40	7	7	7	42	5	14	27	31	42	4	23	27	7	6	43	4	6	10	9	4	26	28	22	4	27	15	4	225	4	35	27	38	32	20	25	24	31	4	5	34	5	7	26	10	8
AUSMDU00049488	47	34	34	52	37	37	37	54	35	46	37	15	36	34	17	7	39	36	37	34	36	42	41	34	8	18	16	34	13	45	34	237	34	47	7	32	44	14	19	32	43	34	35	46	35	37	8	40	38
AUSMDU00049490	19	34	34	24	37	37	37	48	35	46	39	41	54	34	35	39	39	36	55	34	36	42	41	34	38	40	34	34	39	45	34	229	34	19	39	50	16	32	37	36	13	34	35	38	35	37	38	40	38
AUSMDU00049491	34	21	21	39	24	24	24	41	22	33	24	24	37	21	18	22	26	23	38	21	23	29	28	21	21	23	17	21	22	32	21	224	21	34	22	33	31	15	20	19	30	21	22	33	22	24	21	27	25
AUSMDU00049492	41	10	10	46	13	13	13	48	11	20	33	37	48	10	29	33	13	12	49	10	12	16	15	10	32	34	28	10	33	21	10	231	10	41	33	44	38	26	31	30	37	10	11	40	11	13	32	16	14
AUSMDU00049493	37	24	24	42	27	27	27	44	25	36	27	27	40	24	21	25	29	26	41	24	26	32	31	24	24	26	20	24	25	35	24	227	24	37	25	36	34	18	23	22	33	24	25	36	25	27	24	30	28
AUSMDU00049494	39	8	8	44	11	11	11	46	9	18	31	35	46	8	27	31	11	10	47	8	10	14	13	8	30	32	26	8	31	19	8	229	8	39	31	42	36	24	29	28	35	8	9	38	9	11	30	14	12
AUSMDU00049495	40	9	9	45	12	12	12	47	10	19	32	36	47	9	28	32	12	11	48	9	11	15	14	9	31	33	27	9	32	20	9	230	9	40	32	43	37	25	30	29	36	9	10	39	10	12	31	15	13
AUSMDU00049496	36	3	3	41	6	6	6	43	4	13	28	32	43	3	24	28	6	5	44	3	5	9	8	3	27	29	23	3	28	14	3	226	3	36	28	39	33	21	26	25	32	3	4	35	4	6	27	9	7
AUSMDU00049497	234	229	229	239	232	232	232	243	230	241	234	238	249	229	230	234	234	231	250	229	231	237	236	229	233	235	229	229	234	240	229	10	229	234	234	245	231	227	232	231	230	229	230	233	230	232	233	235	233
AUSMDU00049498	19	34	34	24	37	37	37	48	35	46	39	41	54	34	35	39	39	36	55	34	36	42	41	34	38	40	34	34	39	45	34	229	34	19	39	50	16	32	37	36	13	34	35	38	35	37	38	40	38
1 Reference strain is Samoan S. Typhi reference strain H12ESR00394-001A (GCA_001118185.2)
[truncated: 139 more columns]
